# Supplementary material for: Aquaporin splice variation differentially modulates channel function during marine teleost egg hydration
Source: PLoS One. 2023 Nov 27;18(11):e0294814. doi: 10.1371/journal.pone.0294814 (PMC10681232; doi:10.1371/journal.pone.0294814)
Supplement: S6 File — (XLS) [file pone.0294814.s008.xls]

## Sheet: Fig 3A-C
	Seabream Aqp1ab1						Halibut Aqp1ab1					Sole Aqp1ab2+YwhazLb+FSK
	Injection	Water	WT 1ng	v1 50ng	v2 50ng		Injection	Water	WT 1ng	v1 50ng		Injection	Water	WT 25ng	v1 25ng	v2 25ng
		37.2965	141.849	59.974	27.359			27.903	303.725	52.37			39.0222	61.8213	28.0682	32.8967
		40.6977	191.517	45.835	30.0385			32.839	156.579	42.2719			44.6171	84.5767	25.1932	41.1227
		41.0475	145.556	34.0582	27.8275			32.2841	161.064	35.2678			21.5286	65.7575	35.2273	37.099
		60.7757	147.382	41.5925	22.4979			27.9757	164.371	46.4065			41.3037	65.481	42.7335	23.7482
		38.2751	143.635	60.5533	30.968			25.9321	199.681	33.4628			31.5334	90.9699	49.8333	50.0327
		30.5376	138.987	30.7191	30.2992			31.1828	114.29	38.2559			30.1905	52.1913	46.1355	33.5688
		41.0135	213.663	45.9735	49.0861			28.6922	172.29	43.3157			25.6826	116.107	44.7409	30.5843
		45.7253	163.83	49.4052	27.2854			19.7354	276.516	31.8635			27.798	97.6914	37.1837	43.1419
		44.4297	140.011	44.7955	66.5362			32.5869	377.579	44.5064			34.234	84.6072	41.102	33.3735
		34.0341	290.284	40.8997	22.1371			28.1982	164.41	30.3188			46.3266	144.202	55.7335	25.0148
		42.9037	158.164	60.0838	42.0804			50.3675	143.568	28.2521			34.9179	79.8231	40.6148	50.4602
		35.1711	422.76	45.5982	19.0147			39.9641	268.309	47.4429			25.6245	91.0148	37.1954	43.8754
		33.395	111.558	57.1118	39.0618			28.3677	177.895	40.6235			22.177	128.868	25.5836	27.8041
		20.8481	133.932	50.9272	20.5868			31.3737	376.315	34.9054			26.5309	193.181	18.3202	27.7256
		38.2247	344.295	37.555	51.9653			44.3957	163.754	36.779			41.5246	150.532	53.6713	38.2753
		28.2164	147.503	38.618	40.5431			30.1106	111.723	27.8583			25.1	182.601	33.0876	48.1196
		26.2409	128.256	51.296	23.3276			30.3269	136.295	33.103			55.2204	269.182	27.7568	33.5271
		21.3077	142.312	33.6637	31.0084			35.8668	110.465	40.5678			28.2	160.567	33.7669	31.9661
		55.6635	250.334	40.0363	56.4838			25.3421	140.218	27.3845			30.7272	228.607	25.6784	34.187
		25.2281	159.242	52.9823	41.8514			44.7552	194.538	43.1516			23.9412	265.389	23.7615	29.5809
		21.3174	390.935	44.0454	25.7732			39.2625	124.628	49.2199			22.3383	218.784	61.5574	20.8659
		29.1271	138.851	47.4208	62.6163			35.9067	175.84	36.8155			29.41	241.698	40.3968	36.0916
		38.2743	111.197	42.7792	48.9495			34.7424	129.248	36.3866			38.5781	79.0852	42.7076	22.2549
		43.9173	161.617	47.0777	33.7642			39.6522	138.182	38.7992			31.1437	225.413	25.6362	43.289
	mean	36.4028	188.236	45.9584	36.2942		mean	33.2401	186.728	38.3054		mean	32.4029	140.756	37.3202	34.9419
	sem	2.07798	17.8241	1.7002	2.77797		sem	1.43769	15.7698	1.40771		sem	1.78066	14.4297	2.28807	1.73824
																24

## Sheet: Fig 4A
	Seabream Aqp1ab1
				WT + v1 (ng)						WT + v2 (ng)						% Inhibition v1						% Inhibition v2
	Injection	Water	WT 1ng	0.5ng	1ng	5ng	10ng	25ng	50 ng	0.5ng	1ng	5ng	10ng	25ng	50 ng	0.5ng	1ng	5ng	10ng	25ng	50 ng	0.5ng	1ng	5ng	10ng	25ng	50 ng
	Exp1	41.151	304.446	208.992	204.697	116.441	98.8677	69.5987	116.187	166.048	123.486	84.2236	179.237	136.092	140.841	6.36791	8.87828	60.4667	70.7386	87.8471	60.6152	31.47	56.3483	79.2985	23.7608	48.98	46.2038
		49.0335	254.562	263.364	230.371	110.844	103.347	149.182	79.1776	150.058	251.772	145.182	293.939	172.376	159.17	-25.4139	-6.12877	63.7383	68.1202	41.3283	82.248	40.8165	-18.638	43.6663	-43.286	27.7708	35.4904
		51.3193	183.816	124.092	89.1994	98.7924	123.186	105.986	112.465	239.251	305.767	184.913	335.077	115.058	104.477	55.9943	76.39	70.7826	56.5239	66.5777	62.7904	-11.3193	-50.1994	20.4427	-67.3323	61.2751	67.4598
		40.2509	172.089	113.891	224.146	122.326	141.481	115.696	121.895	151.187	132.155	333.508	120.992	89.4598	118.75	61.9572	-2.48998	57.0264	45.8302	60.9023	57.2787	40.1567	51.281	-66.415	57.8066	76.2378	59.1169
		48.9309	192.197	166.202	318.758	112.349	66.3502	63.1046	89.5121	189.8	167.502	143	121.652	69.9292	122.428	31.3798	-57.7932	62.8587	89.7459	91.6431	76.2072	17.5863	30.6197	44.9423	57.4205	87.6539	56.9667
		56.8863	172.808	153.866	139.493	250.784	62.0405	64.8955	77.1993	162.505	215.024	154.626	181.652	79.4236	100.429	38.5907	46.9922	-18.0603	92.2651	90.5963	83.4043	33.5409	2.84187	38.1461	22.3487	82.1042	69.8262
		54.6849	302.496	229.893	235.302	283.504	119.462	92.4481	89.4548	218.642	241.743	195.127	85.7925	140.896	99.9491	-5.8495	-9.01083	-37.1861	58.7006	74.491	76.2407	0.727489	-12.776	14.4726	78.3814	46.1719	70.1065
		41.9716	224.73	246.667	83.5834	140.415	84.5393	111.319	127.833	128.188	106.072	209.932	144.659	111.254	154.565	-15.6541	79.6727	46.453	79.1139	63.4603	53.8074	53.6002	66.5273	5.81837	43.9724	63.4987	38.1821
		51.3917	234.819	372.63	348.411	180.026	165.367	49.0565	91.035	327.845	224.395	322.22	125.574	200.081	164.391	-89.283	-75.1265	23.2996	31.8681	99.8546	75.317	-63.1049	-2.63545	-59.817	55.1279	11.5767	32.4384
		45.0536	149.647	149.731	74.0341	83.9286		141.094	89.5928	139.408	162.181	122.161	70.1424	170.184	81.5299	41.0075	85.2545	79.4709		46.0562	76.16	47.0419	33.7305	57.1229	87.5293	29.0525	80.873
		43.1981	194.256	303.362	142.451	208.05			106.926	323.623	204.33	256.234	106.048	73.7433	71.8329	-48.7936	45.2628	6.91872			66.0285	-60.637	9.09273	-21.2465	66.5417	85.4245	86.5411
		61.8213	252.769	243.319	130.112	214.254				383.611	361.755	230.348	125.49			-13.697	52.4754	3.29235				-95.7015	-82.9263	-6.11537	55.1772
	mean	48.8078	219.886	214.667	185.047	160.143	107.182	96.2381	100.116	215.014	208.015	198.456	157.521	123.5	119.851	3.05053	20.3647	34.9217	65.8785	72.2757	70.0088	2.84812	6.93885	12.5263	36.454	56.3406	58.4732
	Exp2	44.4281	142.153	196.89	141.936	119.333	114.725	93.6797	90.7348	158.43	144.087	180.68	113.584	67.4269	109.098	6.94569	39.1712	52.4262	55.1283	67.4694	69.1963	29.4994	37.9101	16.4512	55.7972	82.8644	58.4279
		40.8449	315.836	195.031	131.187	163.248	137.363	87.3664	65.7178	212.502	115.61	151.936	136.581	151.927	61.7706	8.03576	45.475	26.6737	41.8529	71.1716	83.8666	-2.20928	54.6093	33.3073	42.3118	33.3128	86.1813
		30.8915	252.816	181.233	140.37	116.678	112.961	81.18	82.8704	144.087	204.552	133.076	186.413	71.9173	62.0713	16.127	40.0896	53.9829	56.1627	74.7994	73.8081	37.9101	2.45271	44.3672	13.0899	80.2311	86.0049
		38.9634	175.752	263.205	142.668	166.609	108.99	85.1524	141.772	228.95	206.709	164.026	92.0958	119.919	166.995	-31.9422	38.7419	24.7029	58.4912	72.4699	39.2675	-11.8547	1.18787	26.2175	68.3982	52.0824	24.4764
		31.2781	172.57	155.847	179.441	100.335	116.471	90.9627	89.8737	291.591	198.975	150.1	258.128	178.237	153.29	31.0136	17.178	63.5666	54.1046	69.0627	69.7013	-48.5878	5.72315	34.3841	-28.9651	17.8841	32.5135
		53.3511	243.745	189.145	185.264	170.626	92.4725	77.5546	67.3803	136.473	152.216	94.7008	97.062	118.623	142.898	11.4876	13.7634	22.3471	68.1774	76.9253	82.8917	42.3751	33.1432	66.8706	65.486	52.8425	38.6075
		38.8657	137.852	163.638	116.13	122.112	100.176	116.583	41.7398	262.176	244.265	183.738	207.848	160.346	137.277	26.4452	54.3044	50.7964	63.6597	54.0385	97.9275	-31.3389	-20.8354	14.6581	0.520047	28.3758	41.9036
		45.4412	135.783	244.883	336.501	181.269	149.765	59.609	107.255	148.832	272.496	103.404	69.9498	84.6524	107.477	-21.1979	-74.9238	16.1062	34.5804	87.4489	59.5087	35.1274	-37.3907	61.7667	81.3849	72.7631	59.3787
		33.6413	208.364	298.476	134.835	99.88	100.675	97.1598	42.9063	151.759	177.824	120.668	184.015	114.242	110.512	-52.6252	43.3355	63.8335	63.3673	65.4286	97.2435	33.4111	18.1264	51.6433	14.4957	55.4116	57.599
		39.5857	298.533	145.624	281.291	78.3334	117.874	100.796	76.8636	320.859		190.708	78.0602	98.2631	93.9612	37.0085	-42.5481	76.4686	53.2814	63.2963	77.3306	-65.7511		10.5711	76.6289	64.7817	67.3043
		34.0348	148.643	148.941	120.099	159.038	141.242	91.5097	144.108	149.815		135.867	98.951	83.8669		35.0638	51.9768	29.1427	39.5787	68.7419	37.8978	34.5509		42.7304	64.3782	73.2237
		27.1421	272.768			107.86				335.517		137.311	125.05					59.1542				-74.3468		41.8833	49.0735
	mean	38.2056	208.735	198.447	173.611	132.11	117.52	89.2322	86.4747	211.749	190.748	145.518	137.311	113.584	114.535	6.0329	20.5967	44.9334	53.4895	70.0775	71.6945	-1.76789	10.5474	37.0709	41.8833	55.7976	55.2397
	mean	43.5067	214.31	206.91	179.577	146.126	112.868	92.5683	93.2954	213.381	200.615	171.987	147.416	118.542	117.32	4.47688	20.4757	39.9276	59.0645	71.1243	70.8517	0.540116	8.48538	24.7986	39.1686	56.0691	56.9334
	sem	1.79231	11.8107	13.5171	16.7143	10.8178	5.87366	5.5367	5.83823	16.0318	14.199	12.9233	14.2421	8.55684	7.19561	7.84968	9.75537	6.18115	3.65112	3.21496	3.31336	9.39421	8.24012	7.29693	8.26191	4.96851	4.21446

## Sheet: Fig 4B
	Halibut Aqp1ab1
				WT + v1 (ng)								% Inhibition
	Injection	Water	WT 1ng	0.05ng	0.1ng	0.5ng	1ng	5ng	10ng	25ng	50 ng	0.05ng	0.1ng	0.5ng	1ng	5ng	10ng	25ng	50 ng
	Exp1	28.3677	177.895			76.4024	99.5601	33.7953	15.7001	29.3722	96.3338			68.1381	50.313	100.934	114.862	104.338	52.7964
		31.3737	376.315			169.196	41.2785	54.9818	82.6274	23.5928	22.3617			-3.28742	95.1738	84.6261	63.3466	108.787	109.735
		44.3957	163.754			114.832	88.161	57.6882	41.9249	57.9489	50.8677			38.5581	59.0872	82.5429	94.6763	82.3422	87.7928
		30.1106	111.723			30.3946	95.541	65.7942	41.1059	60.7729	38.7686			103.551	53.4066	76.3035	95.3067	80.1685	97.1058
		30.3269	136.295			172.837	27.546	51.0078	63.5484	33.8823	45.3374			-6.0904	105.744	87.6849	78.0321	100.867	92.0496
		35.8668	110.465			49.8338	32.0157	41.3177	54.1977	52.2291	44.3358			88.5886	102.304	95.1437	85.2296	86.7449	92.8206
		25.3421	140.218			41.242	116.66	46.2622	75.4407	74.3866	51.0555			95.202	37.1508	91.3378	68.8783	69.6897	87.6482
		44.7552	194.538			38.1877	112.022	49.3038	21.4898	73.0999	39.9521			97.5529	40.7209	88.9966	110.406	70.6801	96.1948
		39.2625	124.628			63.1636	18.4581	68.4109	53.6553	37.302	44.3037			78.3284	112.739	74.2894	85.6471	98.2346	92.8453
		35.9067	175.84			32.9194	35.0564	78.9444	95.7116	49.9686	38.2075			101.608	99.9632	66.1814	53.2753	88.4849	97.5377
		34.7424	129.248			152.975	89.1405	42.1811			22.368			9.19797	58.3332	94.4791			109.73
		39.6522	138.182			63.2033	140.489				24.176			78.2978	18.8091				108.338
	mean	35.0085	164.925			83.7656	74.6607	53.6079	54.5402	49.2555	43.1723			62.4705	69.4787	85.6836	84.966	89.0337	93.7161
	Exp2	30.6601	219.184	213.488	255.746	31.9742	41.4081	79.1642	56.4417			6.50862	-16.2705	104.354	99.2683	78.9159	91.1645
		36.3025	155.75	164.112	260.745	96.2583	59.2245	45.271	46.0204			33.1245	-18.9652	69.7013	89.6644	97.186	96.7821
		55.5692	225.653	162.804	144.034	110.051	147.443	77.2565	46.0909			33.83	43.9479	62.2665	42.1099	79.9442	96.7441
		52.9015	158.528	173.013	292.591	61.608	86.5482	23.5517	58.5187			28.3268	-36.1321	88.3796	74.9355	108.894	90.0448
		25.5791	154.859	175.858	150.863	72.4044	115.466	23.7133	42.098			26.7929	40.2665	82.5597	59.3475	108.807	98.8965
		46.0567	153.034	284.156	110.385	161.538	39.2417	90.6706	44.7832			-31.5852	62.086	34.5121	100.436	72.7134	97.449
		35.9906	359.462	184.115	117.693	121.392	31.9398	77.0043	18.38			22.3422	58.1468	56.1528	104.372	80.0802	111.682
		47.7798	191.503	289.235	171.593	129.104	148.388	25.377	82.2775			-34.3229	29.0919	51.9956	41.6007	107.91	77.2376
		38.7791	476.958	147.076	115.383	90.9626	63.5146	40.3979	61.0275			42.3078	59.3919	72.556	87.3518	99.8129	88.6925
		39.5287	192.724	184.326	237.629	57.5522	23.7664	81.827	38.8204			22.2282	-6.50444	90.5658	108.778	77.4805	100.663
		31.0547	249.691	344.992	175.503	62.3081	65.377	63.5391	53.0393			-64.3785	26.9845	88.0022	86.3479	87.3386	92.9985
		40.4073	169.399	199.775	137.775	142.409	65.9238		50.9524			13.9003	47.3215	44.8236	86.0531		94.1235
	mean	40.0508	225.562	210.246	180.828	94.7969	74.0201	57.0702	49.8708			8.25623	24.1137	70.4891	81.6888	90.8256	94.7065
	Exp3	51.7429	136.555	205.822	115.227	125.098	86.4779	23.2259	88.752	58.0641		-4.11212	53.9601	47.6326	72.3884	112.933	70.9307	90.6019
		61.9127	183.564	213.113	203.863	72.9258	93.5372	73.9912	78.1037	39.2154		-8.78569	-2.85655	81.0754	67.8634	80.3925	77.7563	102.684
		45.3955	148.949	125.043	194.462	152.201	110.45	108.953	77.9912	38.7066		47.668	3.16978	30.2595	57.022	57.9819	77.8284	103.01
		55.7511	168.048	132.233	144.323	136.366	89.6973	38.8648	33.1111	97.1332		43.0592	35.309	40.4098	70.3247	102.909	106.597	65.5582
		24.6813	157.958	204.719	121.284	101.832	88.9937	112.984	63.8383	28.7362		-3.40535	50.0777	62.5464	70.7758	55.3979	86.9006	109.401
		40.8885	394.479	174.835	194.973	115.172	40.0935	64.2857	51.1181	47.6731		15.7505	2.84178	53.995	102.121	86.6138	95.0544	97.2626
		34.1441	159.99	175.089	180.799	81.4981	112.014	54.6808	64.1669	63.6574		15.5877	11.928	75.5805	56.0196	92.7706	86.69	87.0165
		39.7333	238.89	128.581	120.043	112.708	96.0972	71.5795	89.8553	40.5036		45.4001	50.8727	55.5747	66.2224	81.9384	70.2235	101.858
		40.5752	172.587	210.404	183.054	106.692	99.2856	62.105	87.8365	63.7077		-7.04921	10.4824	59.4309	64.1786	88.0117	71.5175	86.9843
		39.2023	160.458	126.938	192.532	119.7	64.2685	62.6865	38.2702	58.4234		46.453	4.40666	51.0928	86.6248	87.6389	103.29	90.3716
			271.998	217.006	119.455	112.243	83.9133			99.0498		-11.281	51.2496	55.8726	74.0324			64.3297
					198.804	112.392	90.1665						0.38643	55.7773	70.024
	mean	43.4027	199.407	173.98	164.068	112.402	87.9162	67.3356	67.3043	57.7155		16.2987	22.6523	55.7706	71.4664	84.6588	84.6788	90.8253
	mean	39.257	196.552	192.901	172.448	96.9883	78.8657	59.088	56.778	53.687	43.1723	12.1026	23.383	62.9101	74.2113	87.1309	88.5289	89.9722	93.7161
	sem	1.57414	14.3126	11.3253	10.5558	6.8575	5.93102	4.06898	3.77331	4.49877	5.66489	6.10373	5.89128	4.66676	3.95073	2.47211	2.57937	3.03675	4.36041

## Sheet: Fig 4C
Solea Aqp1ab2 + YwhazLb + FSK
			v1:WT ratio				v2:WT ratio				% Inhibition v1				% Inhibition v2
Injection	Water	WT 25ng	0.004	0.04	0.4	1	0.004	0.04	0.4	1	0.004	0.04	0.4	1	0.004	0.04	0.4	1
Exp1	39.0222	61.8213	74.8694	63.1248	31.829	43.9491					20.8469	42.4804	100.128	77.8023
	44.6171	84.5767	80.3913	60.7804	32.5144	19.0357					10.6756	46.799	98.8652	123.693
	21.5286	65.7575	89.329	72.1481	41.1676	46.0302					-5.78784	25.8595	82.9258	73.9689
	41.3037	65.481	74.4937	49.2465	28.3908	45.7955					21.539	68.0444	106.461	74.4012
	31.5334	90.9699	71.2694	64.6123	40.9112	17.0359					27.4781	39.7406	83.3982	127.377
	30.1905	52.1913	66.0766	129.974	40.8252	61.5722					37.0433	-80.6553	83.5566	45.3404
	25.6826	116.107	74.9033	73.6052	55.5833	41.5974					20.7845	23.1756	56.3721	82.1342
	27.798	97.6914	148.473	73.8873	22.1352	48.2189					-114.731	22.656	117.984	69.9373
	34.234	84.6072		73.4705		26.6189						23.4237		109.725
	26.3266	144.202				26.4424								110.05
	34.9179	79.8231				25.9436								110.969
	25.6245	91.0148				52.4495								62.1445
						13.2234								134.399
mean	31.8983	86.1869	84.9757	73.4276	36.6696	35.9933					2.23102	23.5027	91.2112	92.457
Exp2	22.177	128.868	209.952	92.3787	105.724	45.8547	230.098	324.573	135.683	60.9381	8.28601	67.7843	61.0309	91.328	-1.909	-49.7181	45.8699	83.695
	26.5309	193.181	134.569	219.879	109.345	35.8355	317.351	155.545	91.8439	90.2784	46.4337	3.26259	59.1987	96.3982	-46.0637	35.8191	68.055	68.8472
	41.5246	222.532	250.935	108.114	97.6111	87.5357	277.168	267.444	142.414	43.869	-12.4534	59.8215	65.1365	70.2352	-25.7288	-20.8078	42.4638	92.3328
	19.5534	182.601	147.04	246.484	117.381	90.0755	164.507	220.571	130.172	88.2689	40.1229	-10.2009	55.1319	68.9499	31.2834	2.91227	48.6592	69.8641
	55.2204	269.182	204.703	189.218	110.239	75.4096	319.876	200.168	138.005	63.8125	10.9421	18.7782	58.746	76.3716	-47.3416	13.2374	44.6949	82.2403
	31.1437	160.567	240.572	94.2936	74.3173	40.9196	239.696	287.025	97.3761	72.4439	-7.20917	66.8153	76.9244	93.8254	-6.76581	-30.7171	65.2554	77.8724
	19.7272	228.607	277.599	186.482	112.773	44.2525	144.682	182.541	150.658	80.5796	-25.9469	20.1631	57.4637	92.1388	41.3161	22.1576	38.2922	73.7553
	19.9412	365.389	298.199			30.3414	232.526	186.386	165.165	99.0797	-36.3717			99.1785	-3.13777	20.2117	30.9505	64.3933
	22.3383	318.784	180.838				142.374	193.311	141.478	97.0129	23.0191				42.4842	16.707	42.9376	65.4392
	29.41	241.698					229.319	147.001	95.4182						-1.51483	40.1427	66.2462
	38.5781	79.0852							115.23								56.2206
	18.4722	325.413							73.3406								77.4186
mean	28.7181	226.326	216.045	162.407	103.913	56.2781	229.76	216.456	123.065	77.3648	5.20253	32.3463	61.9474	86.0532	-1.73777	4.99447	52.2553	75.3822
Exp3	27.0307	68.6109	79.4722	86.9243	45.7389	40.0386	77.0312	61.1496	39.0868	43.9706	18.6557	4.89499	80.9468	91.4727	23.1633	52.4897	93.2303	84.2121
	36.9128	174.224	103.82	55.5827	53.4999	39.8844	95.55	52.6337	80.0437	45.9993	-26.3049	62.7695	66.6155	91.7575	-11.0331	68.2149	17.6005	80.466
	24.9533	65.1861	98.8	81.2076	37.5619	33.6591	64.2445	62.3985	81.2539	22.4039	-17.0343	15.4512	96.0461	103.253	46.7749	50.1836	15.3657	124.036
	35.2169	70.8316	78.8867	62.448	50.5147	34.8124	75.8411	61.7091	57.2879	32.8057	19.737	50.0922	72.128	101.123	25.361	51.4566	59.6207	104.829
	49.2561	69.1174	70.5943	61.7932	55.2328	20.8681	66.1043	72.7783	57.7921	21.5366	35.0495	51.3013	63.4156	126.872	43.3406	31.0166	58.6897	125.638
	52.9289	75.1819	84.8182	77.5219	43.7188	21.1588	66.7232	56.4551	33.0404	43.7827	8.78398	22.2571	84.6771	126.336	42.1977	61.1585	104.395	84.5589
	29.564	73.4317	77.0676	97.8054	43.8876	42.0868	113.588	78.4826	80.5042	46.1662	23.0962	-15.1977	84.3654	87.6905	-44.3411	20.4832	16.7501	80.1576
	27.9091	102.304	84.8823		35.2028	34.0144		86.0518	48.1301	45.642	8.66567		100.402	102.597		6.50612	76.5313	81.1256
	34.3816	72.578	87.4584		41.2586	37.0874			33.9258	40.014	3.90875		89.22	96.9224			102.76	91.5181
	45.227	131.526			54.8136	35.5149			39.4684	48.0443			64.1898	99.8262			92.5258	76.6896
	20.2446	82.3344				31.9149			42.6162	43.5956				106.474			86.7131	84.9044
	41.4238					34.1465			60.5748					102.353			53.5512
mean	35.4207	89.5751	85.0889	74.7547	46.1429	33.7655	79.8689	66.4574	54.477	39.451	8.28417	27.3669	80.2007	103.056	17.9233	42.6887	64.8112	92.5578
Exp4	34.3993	70.1492	67.4153	92.6787	60.8878	66.0656	92.0088	88.5914	73.3501	29.0855	59.4349	32.6211	66.363	60.8675	33.3321	36.9593	53.1359	100.117
	34.9361	130.394	122.538	73.7959	52.7018	25.205	108.495	66.6801	32.422	36.7448	0.929119	52.6628	75.0513	104.235	15.8338	60.2152	96.5756	91.9875
	27.5034	169.537	135.299	65.4148	57.523	30.6136	99.496	61.1795	25.7726	32.3079	-12.6146	61.5581	69.9343	98.495	25.3855	66.0533	103.633	96.6967
	32.8173	138.564	96.721	58.8549	45.7966	64.4568	88.9482	57.0303	44.5232	58.9406	28.3308	68.5206	82.3803	62.5749	36.5806	70.4572	83.7318	68.4297
	25.2527	169.917	109.153	81.6936	37.875	63.7204	122.002	112.052	84.2954	39.5648	15.1358	44.2804	90.788	63.3565	1.49789	12.0588	41.5189	88.9946
	35.3235	89.0966	114.761	95.025	56.6755	38.0971	130.881	59.6031	95.7025	69.8592	9.18339	30.1309	70.8338	90.5522	-7.92576	67.7265	29.4118	56.841
	26.9421	86.2252	119.207	82.6289	58.3806	52.7018	85.525	60.0247	59.2311	39.5849	4.46476	43.2877	69.024	75.0513	40.2139	67.279	68.1214	88.9731
	21.7226	155.049		65.831	55.5278	52.7449	108.495		64.1916	49.3686		61.1164	72.0519	75.0056	15.8338		62.8564	78.5891
	21.965	101.791		106.209	44.9621	59.6824			22.0935	39.2748		18.2609	83.266	67.6423			107.538	89.3023
	24.7166			77.852					35.2355	38.8954		48.3577					93.5895	89.705
	34.9712								62.334	53.2242							64.8281	74.4969
	29.7978								51.2042	50.9536							76.6408	76.9068
mean	29.1956	123.414	109.299	79.9984	52.2589	50.3653	104.482	72.1659	54.1963	44.817	14.9806	46.0796	75.5214	77.5312	20.094	54.3928	73.4651	83.42
mean	31.3082	132.868	125.912	94.5747	57.4267	42.3003	147.701	128.055	77.2462	52.1265	7.39674	33.0398	77.7947	91.0672	10.7535	30.8881	63.5105	84.3005
sem	1.28564	11.7431	11.4037	8.30296	4.52764	2.72655	16.1038	16.5588	6.66627	3.66881	5.34139	5.3306	2.70495	3.23193	5.92706	6.52815	4.3667	2.66261

## Sheet: Fig 4D
	SaAqp1ab1 + FSK							% Inhibition
			no YwhazLa			+ YwhazLa		no YwhazLa		+ YwhazLa
	Water	WT 1ng	WT +v1 5ng	WT +v2 10ng	WT 1ng	WT +v1 5ng	WT +v2 10ng	v1 5ng	v2 10 ng	v1 5ng	v2 10 ng
	34.9962	380.212	166.202	146.323	624.285	207.362	136.376	47.8649	55.9842	65.2819	79.8814
	32.7073	367.506	205.77	116.2	388.007	348.71	247.665	31.7041	68.2873	36.2111	56.9928
	39.8145	295.994	106.377	111.79	298.699	230.155	216.53	72.2996	70.0886	60.5941	63.3964
	36.9093	189.734	168.55	125.145	726.811	259.431	112.666	46.9059	64.6339	54.5728	84.7577
	48.896	375.791	152.963	132.067	588.284	103.889	149.945	53.2721	61.8068	86.563	77.0908
	33.6183	240.425	130.099	134.037	590.71	108.271	186.774	62.6106	61.0024	85.6617	69.5163
	39.644	239.453	223.796	153.887	602.792	104.198	167.269	24.3417	52.8948	86.4993	73.5276
	41.675	265.812	168	200.027	429.145	149.434	181.951	47.1305	34.0497	77.1959	70.5081
	45.7165	235.56	88.313	196.146	204.7	159.506	105.61	79.6774	35.6348	75.1243	86.2089
	43.424	164.926	262.44	150.049	411.412	116.653	115.027	8.55821	54.4624	83.9379	84.2723
	22.6834	246.138	157.124	113.855	709.602	130.054	122.548	51.573	69.2453	81.1817	82.7255
	42.5809	399.179	169.673	123.136	722.856	152.702	136.835	46.4473	65.4546	76.5237	79.7871
	38.5555	283.394	166.609	141.889	524.775	172.53	156.6	47.6988	57.7954	72.4456	75.7221
	2.01602	22.8831	13.8636	8.57059	50.2151	21.7872	12.855	5.66233	3.50051	4.48093	2.64387
	HhAqp1ab1 + FSK					% Inhibition
		no YwhazLa		+ YwhazLa		no YwhazLa	+ YwhazLa
	Water	WT 1ng	WT +v1 0.3ng	WT 1ng	WT +v1 0.3ng	v1 5ng	v1 5ng
	34.9962	468.615	88.7765	483.652	117.119	81.4815	81.4575
	32.7073	304.451	87.4452	427.748	122.656	81.9724	80.1508
	39.8145	196.215	103.23	373.342	110.582	76.1518	83.0004
	36.9093	402.168	118.252	493.065	144.724	70.6125	74.9421
	48.896	245.908	98.8455	563.276	131.412	77.7686	78.0842
	33.6183	172.491	102.745	516.356	93.6604	76.3309	86.9942
	39.644	224.243	147.269	442.092	79.3778	59.9128	90.3652
	41.675	290.907	87.1307	445.241	108.357	82.0883	83.5256
	45.7165	245.703	89.9196	416.658	143.058	81.06	75.3355
	43.424	492.031	95.5059	359.266	70.6798	79	92.4181
	22.6834	364.506	148.775	255.076	124.441	59.3575	79.7294
	42.5809			771.238
	38.5555	309.749	106.172	462.251	113.279	75.0669	82.3639
	2.01602	32.6978	6.82096	36.4537	7.26888	2.51516	1.71559

## Sheet: Fig. 8B
		PVT					VTG					HYD					MAT
					SF1/WT	SF2/WT				SF1/WT	SF2/WT				SF1/WT	SF2/WT				SF1/WT	SF2/WT
	WT	1	7738.83	7347.22	0.241944	1.56989	1	6559.07	6104.84	0.150656	0.0973961	1	9474.82	8988.29	0.131874	0.679019	1	4219.59	3905	1.11309	4.86481
		2	8524.51	8132.91	0.353366	1.64153	2	6597.13	6142.9	0.216182	0.184521	2	10234.4	9747.91	0.0654071	0.572975	2	3261.42	2946.83	0.973147	6.34875
		3	6511.02	6119.42	0.373424	2.13115	3	4153.23	3699	0.175726	0.178907	3	10629.3	10142.7	0.106593	0.902022	3	2245.19	1930.59	0.964938	9.6698
		BG	391.606				BG	454.228				BG	486.535				BG	314.595
	v1	1	1952.58	1777.62			1	1104.08	919.732			1	1367.58	1185.32			1	4526.8	4346.63
		2	3048.86	2873.89			2	1512.33	1327.99			2	819.833	637.583			2	3047.87	2867.7
		3	2460.11	2285.14			3	834.356	650.01			3	1263.4	1081.15			3	2043.07	1862.9
		BG	174.969				BG	184.346				BG	182.25				BG	180.171
	v2	1	12370.7	11534.3			1	1209.75	594.587			1	7183.8	6103.21			1	20181.2	18997.1
		2	14186.7	13350.4			2	1748.65	1133.49			2	6665.9	5585.31			2	19892.8	18708.7
		3	13877.7	13041.4			3	1276.94	661.777			3	10229.6	9148.97			3	19852.6	18668.5
		BG	836.317				BG	615.159				BG	1080.59				BG	1184.13
					0.322911	1.78086				0.180855	0.153608				0.101292	0.718005				1.01706	6.96112
																4.67427				10.0409	9.69508

## Sheet: S1 Fig
				Treated with FSK
		HhAqp1ab1			SsAqp1ab2 + YwhazLb
	Water	no FLAG	+FLAG	Water	no FLAG	+FLAG
	31.3781	180.286	160.113	34.9962	80.7399	112.845
	28.6615	154.57	139.364	32.7073	167.201	113.628
	38.3876	149.09	189.716	39.8145	112.716	104.756
	29.9987	202.783	272.498	36.9093	123.34	91.8734
	33.9769	156.886	121.624	48.896	109.668	168.676
	29.0053	395.85	194.553	33.6183	81.1898	101.982
	32.8156	174.595	150.233	39.644	97.5514	111.676
	37.3176	174.091	321.189	41.675	163.802	136.028
	40.8784	242.577	112.762	45.7165	130.171	119.336
	47.8168	149.079	122.209	43.424	101.255	126.678
	22.465	240.427	193.827	22.6834	102.771	90.6854
	27.8371	285.822	341.431	42.5809	135.77	124.843
Mean	33.3782	208.838	193.293	38.5555	117.181	116.917
sem	1.97063	21.1511	22.551	2.01602	8.15293	6.1233
